# Supplementary material for: Nitrogen Monoxide Releasing Nitric Ester Derivatives of Ibuprofen and Naproxen as COX Inhibitors, Anti-Inflammatory and Hypolipidemic Compounds
Source: Molecules. 2025 Sep 15;30(18):3744. doi: 10.3390/molecules30183744 (PMC12472888; doi:10.3390/molecules30183744)
Supplement: Supplementary file 1 [file molecules-30-03744-s001.zip]

Archive with 1 entries (1 files):
- molecules-3857413-supplementary.pdf
